# Supplementary material for: Exploration of intramolecular split G-quadruplex and its analytical applications
Source: Nucleic Acids Res. 2019 Aug 31;47(18):9502–10. doi: 10.1093/nar/gkz749 (PMC6765144; doi:10.1093/nar/gkz749)
Supplement: gkz749_Supplemental_Files [file gkz749_supplemental_files.zip]

Archive with 2 entries (2 files):
- Scheme 1.jpg
- Supporting Information.docx
